# Supplementary material for: Capsicum annuum with causal allele of hybrid weakness is prevalent in Asia
Source: PLoS One. 2022 Jul 8;17(7):e0271091. doi: 10.1371/journal.pone.0271091 (PMC9269386; doi:10.1371/journal.pone.0271091)
Supplement: S1 Table — (XLSX) [file pone.0271091.s001.xlsx]

## Sheet: S1 Table
S1 Table. Origin and F1 phenotype of C. annuum as revealed by test crosses with C. chinense
Accession	Species	Cultivar name	Origin	Phenotype of F1 plant
Grif 9178	C. annuum var. glabriusculum	16282	Costa Rica	normal
PI 209026	C. annuum var. glabriusculum		Puerto Rico	normal
PI 281372	C. annuum var. glabriusculum	Chili Tepine	Mexico	normal
PI 381626	C. annuum var. glabriusculum	Chiltipen	Mexico	normal
PI 406948	C. annuum var. glabriusculum		Nicaragua	normal
PI 439325	C. annuum var. glabriusculum		Nicaragua	normal
PI 574547	C. annuum var. glabriusculum	Chile que mira p'arriba	Mexico	normal
PI 593486	C. annuum var. glabriusculum		Mexico	normal
PI 593491	C. annuum var. glabriusculum		Mexico	normal
PI 631135	C. annuum var. glabriusculum	chiltepe	Guatemala	normal
PI 631137	C. annuum var. glabriusculum	tolito	Guatemala	normal
PI 631139	C. annuum var. glabriusculum	Chile	Guatemala	normal
PI 632930	C. annuum var. glabriusculum	Chile	Guatemala	normal
PI 639127	C. annuum var. glabriusculum		Navassa Island	normal
PI 639639	C. annuum var. glabriusculum	Chiltepe	Guatemala	normal
PI 639662	C. annuum var. glabriusculum	Chiltepe	Guatemala	normal
Grif 9085	C. annuum		Columbia	normal
PI 196575	C. annuum	Nora Sweet	Arugentina	normal
PI 201237	C. annuum	Chilpolce Mico	Mexico	normal
PI 209110	C. annuum		Puerto Tico	normal
PI 209112	C. annuum		Puerto Tico	normal
PI 213915	C. annuum		Bolivia	dwarf
PI 213917	C. annuum		Bolivia	normal
PI 224413	C. annuum		Trinidad and Tobago	dwarf
PI 241646	C. annuum		Peru	normal
PI 241660	C. annuum		Peru	normal
PI 311126	C. annuum		Nicaragua	normal
PI 438531	C. annuum	Chile verde	Belize	normal
PI 438536	C. annuum	Chile verde	Belize	normal
PI 438538	C. annuum	Dzabalan	Belize	normal
PI 439328	C. annuum		Peru	normal
PI 497971	C. annuum	Ano Todo	Brazil	dwarf
PI 585246	C. annuum		Ecuaor	normal
PI 593562	C. annuum		Columbia	normal
PI 636424	C. annuum	Criollo de Morelos 334	Mexico	normal
PI 640606	C. annuum	Cascadura Ikeda	Brazil	normal
PI 645486	C. annuum		Columbia	normal
PI 439253	C. annuum		Japan	normal
PI 123164	C. annuum		India	normal
PI 125806	C. annuum	Mirchisurkh	Afghanstan	normal
PI 127442	C. annuum		Afghanstan	normal
PI 135873	C. annuum		Pakistan	normal
PI 135874	C. annuum		Pakistan	normal
PI 136431	C. annuum	Early Manchurian Yellow	China	normal
PI 177301	C. annuum		Syria	dwarf
PI 181734	C. annuum		Lebanon	normal
PI 209653	C. annuum	Khusan	India	normal
PI 286419	C. annuum		Nepal	normal
PI 470243	C. annuum		Indonesia	normal
PI 470244	C. annuum		Indonesia	normal
PI 640449	C. annuum	Szechwan 4	Taiwan	normal
PI 640466	C. annuum		Thailand	normal
PI 640469	C. annuum		Thailand	normal
PI 640515	C. annuum	Cheongryong	South Korea	normal
PI 640516	C. annuum	Chicken Heart	Taiwan	normal
PI 640562	C. annuum	Kunja	South Korea	dwarf
PI 640698	C. annuum		Papua New Guinea	normal
PI 640724	C. annuum		Myanmar	normal
PI 640751	C. annuum		Vietnam	normal
PI 640783	C. annuum		Bhutan	normal
PI 645534	C. annuum		Papua New Guinea	normal
Grif 1550	C. annuum		Bulgaria	normal
Grif 9083	C. annuum	Nagyatadi	Hungary	normal
Grif 9086	C. annuum		Greece	normal
Grif 9089	C. annuum		Greece	normal
Grif 9094	C. annuum		Greece	normal
JP 32534	C. annuum	Romanese	Romania	normal
PI 249908	C. annuum	Pimentos Morrones	Portugal	normal
PI 273415	C. annuum	Long Hot	Italy	normal
PI 275009	C. annuum	Bialratund	Bulgaria	normal
PI 275012	C. annuum	Plovdin Lum	Bulgaria	normal
PI 275012	C. annuum	Plovdin Lum	Bulgaria	normal
PI 275013	C. annuum	Shumenski Rotund	Bulgaria	normal
PI 298648	C. annuum	Pimento cu de co	Spain	normal
PI 439323	C. annuum		Netherlands	normal
PI 439324	C. annuum		Netherlands	normal
PI 631129	C. annuum	Djelenska shipka	Bulgaria	normal
PI 653659	C. annuum		Germanu	normal
JP 82471	C. annuum		Ghana	normal
JP 82474	C. annuum		Ghana	normal
JP 82477	C. annuum		Ghana	normal
JP 82479	C. annuum		Ghana	normal
JP 82480	C. annuum		Ghana	normal
JP 124419	C. annuum		Egypt	normal
PI 193471	C. annuum		Ethiopia	normal
PI 193472	C. annuum		Ethiopia	normal
PI 193472	C. annuum		Ethiopia	normal
PI 194259	C. annuum		Ethiopia	normal
PI 555649	C. annuum		Sudan	normal
PI 640757	C. annuum		Tanzania	normal
PI 640759	C. annuum		Tanzania	normal
PI 640762	C. annuum		Tanzania	normal
PI 640770	C. annuum		Uganda	normal
PI 645544	C. annuum		Tanzania	normal
