# Supplementary material for: Capsicum annuum with causal allele of hybrid weakness is prevalent in Asia
Source: PLoS One. 2022 Jul 8;17(7):e0271091. doi: 10.1371/journal.pone.0271091 (PMC9269386; doi:10.1371/journal.pone.0271091)
Supplement: S2 Table — (XLSX) [file pone.0271091.s002.xlsx]

## Sheet: S2 Table
S2 Table. Information on the primer sequneces used in the present study.
SSR marker	Forward primer	Riverse primer
ge257-93pmA0742C	ATGAACTGCTCCGTTTTAAAAGCCT	GTTTGACTAGGTTGCCGTATATGTCGCC
ge214-224pmc0769C	AGCTGCATCCATTTCTTGGAATTA	GTTTCTGGCCTTCTCCAATACCTCTG
CAMS-358	GACCCTTCTCCCCTTTTTCTT	CACATGGACGGATCCTTTTT
CAMS-861	GCATGCAAGCTTAGCCAAC	TGAGATTGAAGCTAGAATTTTGGA
ge273-249pmc0783C	ATGAAGCCTAAATCTTGGGCAGAA	GTTTCGATCTCTCTCTCTTGATGCC
ge245-46pmA0870C	AGGTAATTTGGGACGAAGGGAGTA	GTTTGTAGGGAAAAGGGTAAAAGACGG
ge105-630pms0282C	GATAGTATCTATGATTGACGAGAC	CTTGTGACGGAATGTAACAACAC
Hpms 1-155	ACGAGGCCCAAGCTGTTATGTC	TTGTCCCGACTCTCCATTGACC
ge247-859pmA1091C	GAAAGGTGGACCACATGCTA	CAATAGAAATGACTCATGAAGGAATGG
ge54-242pmA0133C	ATCTGCCATACTATTAGTGAATCATGC	GTTTCAGCCATCTCATTTCTCCCAT
Hpms 2-2	GCAAGGATGCTTAGTTGGGTGTC	TCCCAAAATTACCTTGCAGCAC
CAMS-301	CTGTCCATGCTTGTGATGCT	TGATTTGTGCCTCGTTTGAG
es723TC3943S	AGTTTCAGTGGTGGTGTTGGAGTT	GTTTCAACTCGTCCATGTCTGATCC
ge232-524pmr0557C	ACCAGGTCAAGTCTCATTACGTTT	GTTTAATGGTGGAGGATGTGGGACTC
CAMS-492	GTTCAAACACTTCCCCCTCA	TGTCATCGTTGGTCGTTACC
es777CA516741S	ATGCCTCTGCCCTCAAAACATAAT	GTTTGGTGCAGAAGAGTTTGTGACCAT
ge279-375pmH0430W	AACACACAGGGAGGCACGATTAGA	GTTTAAACCCAATGCCTTTTCTCTCCTC
es713BM064640S	AGAGCCAGAAATTTCGTTAAGAGC	GTTTCGCCTTCTTGAAGCGTAGTCAC
PM12	GCAGAAGCCATAATTGGCTG	GGAGTTAACTCAAAGGTTGC
CAMS-051	ACCCAGTTCCCTTTCTTGGT	GAAGGTTAGCGGAATGAACG
CAMS-020	CAGCAGTAACAGAGGCAGGTC	CACAAGTGAGTTTATTCATATCACCA
CAMS-361	TTGGTGTGGTTAGGGGAGAG	GGCGTTCGAACTTGTGAAAT
CAMS-351	CGCATGAAGCAAATGTACCA	ACCTGCAGTTTGTTGTTGGA
PM27	ACTTCCCCATTATCCCCTGT	GGATGATCGAGTTGACTGGA
CAMS-451	TGCATTGGTGGGCTAACATA	GCTCTTGACACAACCCCAAT
CAMS-405	TTCTTGGGTCCCACACTTTC	AGGTTGAAAGGAGGGCAATA
CAMS-679	TTTGCATGTTTTACCCCATTCC	ATGTGAAACACATAGGTAGCACTGA
CAMS-844	GCAAAGAAAAAGAAAAGCCTGA	CTGCAACTGCTGCTTCATTC
CAMS-336	GGTGGAAACTTGCTTGGAGA	CCCAGAACCATCCACCTACT
PM18	CGACAGTCTTTCAAGAACTAGA	AGTGGAGCAAACACAGCAGA
PM29	CCAGGAGCACATGGATACAT	GGACACAAGCACACATCATATC
PM37	CGGAAACTAAACACACTTTCTC	CGGTTCCGGCAACGGCTATT
ge250-854pmr0454C	GCAGAAGCACGTTTGTATCTGATG	GCCTCATCCCTAAACTAATTGTATAC
es743CA521534S	AGGCATTGGCGGAGGTCTAGGA	GTTTACATGCAAGATATTGGGGGAACT
SSR markers from Sugita et al. [22] were used in the present study.
